# Supplementary material for: FOXP3 over-expression inhibits melanoma tumorigenesis via effects on proliferation and apoptosis
Source: Oncotarget. 2013 Dec 20;5(1):264–76. doi: 10.18632/oncotarget.1600 (PMC3960207; doi:10.18632/oncotarget.1600)
Supplement: Supplementary file 2 [file oncotarget-05-0264-s002.xls]

## Sheet: Sheet1
FOXP3 over-expression inhibits melanoma tumorigenesis via effects on proliferation and apoptosis – Tan et al
Supplementary Table 1: Primers used for gene expression validation analysis by quantitative real-time PCR.
Human genes	Primers
ACTB (Left)	GCACAGAGCCTCGCCTT
ACTB (Right)	GTTGTCGACGACGAGCG
AXIN2 (Left)	AGTGTGAGGTCCACGGAAAC
AXIN2 (Right)	CTGGTGCAAAGACATAGCCA
BAX (Left)	CAGAGGCGGGGTTTCATC
BAX (Right)	AGCTTCTTGGTGGACGCAT
BAK1 (Left)	GACCTCCATCTCCACCCTG
BAK1 (Right)	CCGAAGCCATTTTTCAGGT
BBC3 (PUMA) (Left)	GACGACCTCAACGCACAGTA
BBC3 (PUMA (Right)	GTAAGGGCAGGAGTCCCAT
BCL-2 (Left)	CTGAGTACCTGAACCGGCA
BCL-2 (Right)	GAGAAATCAAACAGAGGCCG
BID (Left)	CTCCGACTCAGTCCTGGTTC
BID (Right)	ACAAATACGAATGTGCAGCG
BNIP1 (Left)	CGTGATTGTTCAGGACCCTT
BNIP1 (Right)	TTTAGCCAACTGCTCCAGGT
BOK (Left)	CATCTCCCTGCAGTCTGAGC
BOK (Right)	GCATACAGGGACACCACCTT
CASP4 (Left)	GGCAGGACAAATGCTTCTTC
CASP4 (Right)	GGTGGTCCAGCCTCCATATT
CCL20 (Left)	GTGCTGCTACTCCACCTCTG
CCL20 (Right)	CGTGTGAAGCCCACAATAAA
CCNA2 (Left)	CAGAAAACCATTGGTCCCT
CCNA2 (Right)	CACTCACTGGCTTTTCATCTTC
CCNB1 (Left)	GAACCTGAGCCAGAACCTGA
CCNB1 (Right)	CAGATGTTTCCATTGGGCTT
CCND1 (Left)	TCCTCTCCAAAATGCCAGAG
CCND1 (Right)	GGCGGATTGGAAATGAACTT
CDKN1A (p21) (Left)	ATGTGTCCTGGTTCCCGTTTC
CDKN1A (p21) (Right)	CATTGTGGGAGGAGCTGTGA
CDK2 (Left)	CTGAAATCCTCCTGGGCTG
CDK2 (Right)	GAATCTCCAGGGAATAGGGC
CDK4 (Left)	TGCAGTCCACATATGCAACA
CDK4 (Right)	GTCGGCTTCAGAGTTTCCAC
CD68 (Left)	TTCACCAGCTGTCCACCTC
CD68 (Right)	CACTGGGGCAGGAGAAACT
CD70 (Left)	GCTGCAGCTGAATCACACA
CD70 (Right)	CTCTGGTCCATGCAGGAAG
CDH3 (Left)	AGGCTGAAGTGACCTTGGAG
CDH3 (Right)	CAGTGCTAAACAGAGCTGGC
COL15A1 (Left)	CAGTGCTGGTGTCTGCTGAT
COL15A1 (Right)	CCTGGGAAGCAGTCTCTGTC
CTLA-4 (Left)	TTCATCCCTGTCTTCTGCAA
CTLA-4 (Right)	TGGAGATGCATACTCACACACA
CTNNB1 (Left)	TCGAGGACGGTCGGACT
CTNNB1 (Right)	ATTGTCCACGCTGGATTTTC
DVL3 (Left)	ACTTTAAGGGCGTTTTGCAG
DVL3 (Right)	TGTCATCCGAGATCTCCTCC
FOXP3 (Left)	ACCTACGCCACGCTCATC
FOXP3 (Right)	TCATTGAGTGTCCGCTGCT
FRZB (Left)	CGGAGCTGATTTTCCTATGG
FRZB (Right)	TCCGGAAATAGGTCTTCTGTGT
HBP1 (Left)	AGAGGGGGTACGAGAGCTG
HBP1 (Right)	TGTCTTCACTTCCCACACCA
HDAC1 (Left)	AGCTCCACATCAGTCCTTCCA
HDAC1 (Right)	GTGCGGCAGCATTCTAAGGT
IGFBP3 (Left)	AGGGCACTCTGGGAACCTAT
IGFBP3 (Right)	TGATGCCTCTGAATGTGGAG
IL-6 (Left)	AGTGAGGAACAAGCCAGAGC
IL-6 (Right)	GTCAGGGGTGGTTATTGCAT
LEF1 (Left)	TGGATCTCTTTCTCCACCCA
LEF1 (Right)	CACTGTAAGTGATGAGGGGG
MAPK12 (Left)	TGTATCGGCCCTTCCAGTC
MAPK12 (Right)	AGTGAATACGTCCAGCAGCC
MAGE-A4 (Left)	CGCCCAGGCTCTATAAGGA
MAGE-A4 (Right)	GCAGATCTTCTCCTTGGTGC
MAGE-C1 (Left)	TGAAGGACCTGAGGCATTTT
MAGE-C1 (Right)	CAACTCCTGCTTTCTGGAGC
MLANA (Left)	GCTCATCGGCTGTTGGTATT
MLANA (Right)	TTCTTGTGGGCATCTTCTTG
MGMT (Left)	GGGTCTGCACGAAATAAAGC
MGMT (Right)	CTCCGGACCTCCGAGAAC
MITF (Left)	AAAGTCAACCGCTGAAGAGC
MITF (Right)	AGTTGCTGGCGTAGCAAGAT
MT1F (Left)	AGTCCAGTCTCTCCTCGGCT
MT1F (Right)	TGCATTTGCACTCTTTGCAC
NCAM1 (Left)	CAGCCAGCAGATTACAATGC
NCAM1 (Right)	TGGCTGGGAACAATATCCAC
OLFM1 (Left)	CTCCTCAGCCTCCTCTTCCT
OLFM1 (Right)	CTGTGGTCTTCCTCTCGCTC
OLIG2 (Left)	CCTGAGGCTTTTCGGAGC
OLIG2 (Right)	GATAGTCGTCGCAGCTTTCG
PAX9 (Left)	CTGGAGCAGGAAGCCAAGTA
PAX9 (Right)	GGTAGGGTAAGGAGCCATGC
PCNA (Left)	TGTCGATAAAGAGGAGGAAGC
PCNA (Right)	AAGAGAGTGGAGTGGCTTTTG
RUNX3 (Left)	CTGTGTTCACCAACCCCAC
RUNX3 (Right)	GTCTGGTCCTCCAGCTTCTG
S100A6 (Left)	ATTTGGCCGCCTCCCTA
S100A6 (Right)	GCCGGAGTACTTGTGGAAGA
SEMA5A (Left)	CTAGCCAGGTGCTGAAGAGG
SEMA5A (Right)	CTCCAGCCCAAGTCTCACAC
SILV (GP100) (Left)	TGTGATAGGTGCTTTGCTGG
SILV (GP100) (Right)	TCCAGGCTTTGGTTCTGAGT
STAT5A (Left)	GGAGAGCCTGAGGATCCAA
STAT5A (Right)	CCTCCAGAGACACCTGCTTC
TNFSF12 (Left)	CAGCCCGGGTGACTATAAAC
TNFSF12 (Right)	TCTCCCACCATTACCAGAGG
TWIST2 (Left)	AGGCTCTCAGAAGAGGACCC
TWIST2 (Right)	AAGGAAAAGAATAGCGGCGT
TYR (Left)	TGTCCCAGGTACAGGGATCT
TYR (Right)	CTTCTTGAAGAGGACGGTGC
TYRP1 (Left)	ATGGCGAGTGGTCTGTGACT
TYRP1 (Right)	GGATTTCTCCTAATTGGCCC
VCAN (Left)	TCTCCCCAGGAAACTTACGA
VCAN (Right)	CACTCTTTTGCAGCCTCCTC
VEGFC (Left)	CGGACTCGACCTCTCGG
VEGFC (Right)	TGGACACAGACCGTAACTGC

## Sheet: rank_down_foxp3_symb
Supplementary Table 2: Genes significantly differentially expressed between the SK-MEL-28-FOXP3 and SK-MEL-28-EV clones.
Symbol	Probe ID	Fold Change (FOXP3+/FOXP3-)	Percentage False Positive	P-value
GAGE6	7570189	71.9424	0	0
GAGE12C	2000673	64.5161	0	0
GAGE2B	3610544	63.2911	0	0
GAGE12H	3390039	45.045	0.0017	0
GAGE12B	460707	44.2478	0.002	0
BST2	4900674	35.8423	0.0025	0
LOC729217	6380259	32.4675	0.0014	0
MT1F	4220672	27.933	0.0022	0
EBPL	5490477	27.1739	0.0018	0
NOV	4290037	27.1003	0.0012	0
TMEM163	1980639	25.641	0.0017	0
SLC16A3	110719	21.1864	0.0015	0
TMSB15A	1740291	19.4932	0.002	0
GLDC	4210397	17.7305	0.0021	0
LOC100129681	5820424	17.6056	0.0033	0
MEGF10	270201	15.1515	0.0062	0
SERPINA3	6280168	13.3333	0.0307	0
CDH3	7610338	12.8535	0.0059	0
GAGE12E	5670743	12.7065	0.0053	0
PLTP	5690519	12.0773	0.0056	0
FAM163A	5130100	11.9904	0.005	0
TYRP1	6040731	10.917	0.0062	0
TMEM136	1110228	10.7527	0.0064	0
ADAM19	6900209	10.3199	0.0083	0
KYNU	3460685	10.2775	0.0065	0
B3GALNT1	2970040	9.48767	0.008	0
MGC39900	70270	9.24214	0.0077	0
2004-09-01	4670458	8.7108	0.0081	0
LOC730302	2690014	8.56898	0.0086	0
GAGE5	4290324	8.02568	0.0176	0
LOC441242	6840008	7.89266	0.011	0
MGC39900	4200070	7.5643	0.0147	0
LOC146481	5420241	7.37463	0.0162	0
DSE	7210170	7.27273	0.0439	0.0001
LOC730074	3290025	7.24638	0.0172	0
CBX5	7150685	7.19424	0.0167	0
LOC146481	6110255	7.17875	0.0176	0
ECHDC3	5220612	6.99301	0.0145	0
NTS	4220326	6.97837	0.0298	0
HS.10862	1940563	6.68449	0.0161	0
CKAP4	4490528	6.66223	0.0156	0
PDZRN3	4050113	6.65336	0.0172	0
CTSG	1500735	6.46412	0.0151	0
GBP2	1940162	5.9312	0.0174	0
LOC645553	6480471	5.92417	0.0433	0.0001
MGMT	6480494	5.91366	0.0174	0
CELSR3	6350437	5.89275	0.0176	0
CA14	4200400	5.88928	0.0222	0
ANKRD33	4860707	5.83431	0.017	0
AK3L1	4610554	5.40541	0.0226	0
KRBA1	6270139	5.35332	0.0217	0
PDZRN3	3370484	5.26593	0.0309	0
ST6GALNAC3	1230524	5.11771	0.0281	0
CTSD	1110092	5.03018	0.0294	0
MATN2	670215	5	0.0434	0.0001
LASS4	6590139	4.98753	0.0302	0
SEMA5A	4210215	4.86145	0.0359	0
STOX2	990687	4.85909	0.0292	0
MAP2	6660735	4.73709	0.0307	0
PIGZ	580743	4.70367	0.0295	0
SMO	2810390	4.67071	0.0298	0
FAM163A	1690408	4.65549	0.0304	0
IGFBP7	3400538	4.63177	0.0358	0
IRS1	1710091	4.60405	0.0428	0.0001
EFHD1	1980484	4.58505	0.0318	0
RSPH3	2650678	4.57875	0.0363	0
PSD3	5560630	4.47628	0.031	0
C6ORF150	2370639	4.3611	0.0322	0
C15ORF38	2340240	4.23191	0.0356	0
TFPI2	5080543	4.21763	0.043	0.0001
ST6GALNAC4	10379	4.20875	0.0355	0
FAM84B	60014	4.19815	0.0496	0.0001
CYBRD1	2370300	4.1806	0.0413	0.0001
LOC387763	2710064	4.12371	0.0445	0.0001
LZTFL1	6250154	4.07	0.0441	0.0001
HS.86045	650180	4.04858	0.0415	0.0001
ACTG2	4610431	3.95257	0.0482	0.0001
ARRDC4	3450463	3.9185	0.0437	0.0001
IGSF3	4230608	3.91236	0.0468	0.0001
SLC2A10	6520598	3.8506	0.0447	0.0001
AK3L1	4290192	3.80373	0.045	0.0001
AK3L1	160148	3.77074	0.0468	0.0001
FCGBP	130609	3.76648	0.0469	0.0001
ALKBH8	6420044	-3.179	0.0461	0.0001
NOP16	4780561	-3.2199	0.0447	0.0001
LOC100129907	5080630	-3.2335	0.0448	0.0001
ZNF671	6450133	-3.3	0.0439	0.0001
HS.436189	2640095	-3.3031	0.0421	0.0001
PUS3	4260100	-3.3222	0.0434	0.0001
MAL2	3170594	-3.3251	0.0443	0.0001
LOC100133583	3450736	-3.3642	0.0447	0.0001
HOXD13	6660370	-3.3672	0.0436	0.0001
ESRRA	1660541	-3.3738	0.0435	0.0001
ZNF280A	990626	-3.4774	0.0442	0.0001
FIBP	6590504	-3.4782	0.0389	0.0001
PHACTR3	3440341	-3.4851	0.0374	0.0001
SLC35F2	3190685	-3.4986	0.0345	0.0001
MERTK	4730315	-3.4997	0.0351	0.0001
HS.163264	6480112	-3.5114	0.0414	0.0001
FHL1	4640446	-3.5299	0.035	0.0001
GNASAS	3850162	-3.5648	0.0349	0.0001
BID	1440037	-3.5672	0.05	0.0001
CDH18	7330561	-3.5825	0.0348	0.0001
PKNOX2	870575	-3.5966	0.0391	0.0001
PVRL1	1740592	-3.6082	0.0346	0.0001
LOC647081	1190482	-3.6094	0.0344	0.0001
EML1	1170093	-3.6373	0.034	0.0001
LPAR3	4760672	-3.6386	0.038	0.0001
SNHG1	5720278	-3.6833	0.0348	0.0001
HTATIP2	4670575	-3.7126	0.0307	0.0001
DMRT2	1190091	-3.717	0.0311	0.0001
GAMT	5290593	-3.7299	0.0382	0.0001
VSTM2B	5700092	-3.7382	0.0305	0.0001
EFEMP1	6900408	-3.741	0.0445	0.0001
GAMT	6980593	-3.7768	0.0346	0.0001
FGF12	3310068	-3.7907	0.0411	0.0001
STAT5A	1940487	-3.8327	0.0288	0
SLC35F2	5720445	-3.8344	0.0284	0
DGKI	2120025	-3.8773	0.0335	0.0001
C7ORF58	380736	-3.8793	0.0504	0.0001
CD74	1240070	-3.8814	0.029	0
TWIST2	2260242	-3.9123	0.0269	0
HLA-DRA	270168	-3.937	0.0282	0
DHRS3	7040670	-3.9684	0.0346	0.0001
SORL1	2480274	-3.9741	0.0349	0.0001
EYA2	4290706	-4.0049	0.0266	0
PPAP2C	4250626	-4.0653	0.0244	0
PTPRR	2350132	-4.1088	0.0249	0
CENTA1	830735	-4.1425	0.0236	0
HRASLS	2350037	-4.1624	0.0223	0
DAZ4	2070400	-4.2203	0.046	0.0001
GAD1	1440477	-4.2463	0.0226	0
POP1	3840397	-4.2469	0.0227	0
FAM46C	6860347	-4.2671	0.0226	0
MRPL11	1050187	-4.2813	0.0224	0
SEMA4D	4880408	-4.2814	0.0225	0
STS-1	1940524	-4.3035	0.0228	0
PPARGC1B	5340433	-4.3135	0.0222	0
CHSY3	4250328	-4.3172	0.0218	0
STRBP	5340692	-4.3367	0.0226	0
PRKG2	1510605	-4.3683	0.0217	0
GAD1	840059	-4.4371	0.0212	0
TMEFF2	270703	-4.4596	0.0214	0
PYCARD	5570008	-4.5384	0.0225	0
EDG7	2140193	-4.5502	0.0212	0
ITLN2	840187	-4.5853	0.0214	0
CKMT1B	5570021	-4.5914	0.0206	0
FAM80A	6840619	-4.5967	0.0204	0
C11ORF60	5490379	-4.6064	0.0213	0
ANO4	6220440	-4.6298	0.0207	0
MERTK	7550066	-4.638	0.0216	0
JPH1	5490025	-4.6461	0.0219	0
ICA1	4050121	-4.7702	0.0215	0
STEAP3	1300762	-4.7718	0.0196	0
NNMT	2940746	-4.8163	0.0223	0
MYLC2PL	4730427	-4.8304	0.021	0
OLIG2	1780239	-4.9711	0.0194	0
COL15A1	5090026	-5.0437	0.016	0
PRRX2	4150204	-5.0766	0.0161	0
SORL1	6940039	-5.0825	0.0211	0
CES1	2680056	-5.1508	0.0168	0
NPR2	2810372	-5.2627	0.0163	0
PRKCB1	5090563	-5.2803	0.0164	0
PYCARD	6860687	-5.3013	0.0167	0
FBXL13	2120356	-5.374	0.016	0
STK32B	840670	-5.7535	0.0129	0
PCDHB2	7570753	-5.767	0.0132	0
TMEM16D	1240609	-5.8654	0.0137	0
SYK	110685	-5.9133	0.0446	0.0001
PLA1A	3400307	-5.9856	0.0153	0
GPR64	2510088	-6.3179	0.0106	0
NTM	1440376	-6.3305	0.0109	0
ANKS1B	2350201	-6.5193	0.0103	0
CASZ1	2450047	-6.8532	0.0097	0
CYP2J2	1570661	-6.8789	0.01	0
DLX5	3370767	-7.1495	0.0082	0
EEF1A2	6370356	-7.265	0.0136	0
ASNS	1510296	-7.4531	0.0078	0
MX1	1690066	-7.5351	0.0073	0
SH3GL2	2600465	-7.5411	0.006	0
C10ORF35	2510253	-7.7033	0.0065	0
VAMP8	5910128	-7.7916	0.0065	0
MFAP2	5090615	-7.8383	0.0062	0
TACC2	3140743	-7.8585	0.0062	0
HLA-DRA	2570564	-7.9152	0.0068	0
HEATR7B2	2810164	-8.411	0.0058	0
ISL1	4760553	-8.4172	0.0056	0
CKMT1A	3420661	-8.6225	0.0059	0
GABBR2	4780563	-9.3479	0.005	0
LPHN2	1240615	-11.1117	0.0029	0
MAGEC1	10446	-11.3577	0.0027	0
LOC497256	6400445	-12.337	0.0015	0
GPC4	6330270	-12.5943	0.0017	0
LOXL3	7200706	-14.1671	0.0025	0
LOC649970	630196	-14.1797	0.0018	0
NCAM1	4040725	-14.2699	0.002	0
LOC100128098	1190242	-14.6994	0.0022	0
ERVK6	6980279	-19.5785	0	0
C9ORF93	3610040	-21.7415	0	0
MAGEC1	7650731	-21.8692	0	0
MAGEA4	4200619	-22.8198	0	0
MAGEA4	5910612	-25.5802	0	0
GDF15	5090671	-25.824	0	0
H1F0	630278	-76.4192	0	0
